# Supplementary material for: Remodelling of tumour microenvironment by microwave ablation potentiates immunotherapy of AXL-specific CAR T cells against non-small cell lung cancer
Source: Nat Commun. 2022 Oct 19;13:6203. doi: 10.1038/s41467-022-33968-5 (PMC9581911; doi:10.1038/s41467-022-33968-5)
Supplement: Supplementary file 4 — Source Data [file 41467_2022_33968_MOESM4_ESM.xlsx]

## Sheet: fig.1
fig.1b								fig.1c					fig.1d
								Group	T	N
								AXL/GAPDH	5.92416	0.854468
									14.7929	0.912701
									10.7279	0.409064
									15.5676	2.8668
									12.6979	1.28657
									11.0037	0.486253
									14.4029	0.751466
									8.40357	0.432681

## Sheet: fig.2
fig.2c
mean	Days	Mock	CD19-CAR T	AXL-CAR T		SD	Days	Mock	CD19-CAR T	AXL-CAR T
	0	52.9237	55.6969	57.2637			0	6.61347	7.63817	8.82781
	3	123.141	112.498	67.7277			3	30.4539	44.8345	12.495
	6	204.779	184.083	62.1211			6	51.3251	79.5284	12.1262
	9	352.698	261.59	66.5109			9	78.3379	72.1594	15.5986
	12	434.532	328.513	62.2906			12	119.294	118.84	17.7036
	15	498.353	374.644	86.2299			15	138.306	144.638	7.8528
	18	555.08	442.767	124.287			18	142.604	165.38	22.6625
	21	629.698	559.115	189.619			21	148.329	194.591	41.0966
	24	781.139	671.201	283.985			24	124.792	189.987	65.1609
fig.2d
mean	Days	Mock	CD19-CAR T	AXL-CAR T		SD	Days	Mock	CD19-CAR T	AXL-CAR T
	0	54.5101	60.0302	52.4303			0	8.57554	10.484	10.9005
	3	103.677	100.289	77.6678			3	18.2872	22.3912	19.0361
	6	138.511	152.76	92.0038			6	36.6931	49.9738	22.2067
	9	190.482	212.68	126.766			9	32.8276	52.6952	21.4137
	12	266.131	311.817	154.929			12	51.8319	75.4092	21.9623
	15	405.584	404.967	166.546			15	85.8866	121.832	30.5306
	18	504.17	502.334	187.575			18	104.937	143.236	41.8766
	21	630.919	653.524	214.518			21	135.741	198.865	30.0816
	24	777.707	801.286	256.438			24	201.954	287.031	36.5113
	27	1073.1	914.595	352.416			27	276.103	315.355	57.0863
fig.2e				fig.2f
Mock	CD19-CAR T	AXL-CAR T		Mock	CD19-CAR T	AXL-CAR T
1.1164	0.8651	0.2361		1.2352	1.0157	0.3676
0.7733	0.6291	0.3465		1.0662	0.9286	0.4481
0.6505	0.7267	0.1068		1.3643	0.6683	0.5034
0.6089	0.4236	0.3862		0.7766	0.9349	0.3672
0.5925	0.9103	0.3622		0.8607	0.6735	0.4553
0.5497	0.5166	0.2673		0.7096	0.6947	0.2766
fig.2i
mean	Days	Mock	CD19-CAR T	AXL-CAR T		SD	Days	Mock	CD19-CAR T	AXL-CAR T
	14	369280	365260	364440			14	37363.6	43902.2	30289.2
	21	639240	770580	352100			21	170279	206529	31603
	38	6548800	5989200	440320			38	1.16113e+06	763616	193141
fig.2j
Days	Mock	CD19-CAR T	AXL-CAR T
41	1
45	1
51	1
55	1
59	1
56		1
46		1
50		1
57		1
62		1
70			1
78			1
80			1
85			1
90			1

## Sheet: fig.3
fig.3b																			group	p value
mean	Days	Mock	CD19-CAR T	AXL-CAR T	MWA	MWA+CD19-CAR T	MWA+ AXL-CAR T			SD	Days	Mock	CD19-CAR T	AXL-CAR T	MWA	MWA+CD19-CAR T	MWA+ AXL-CAR T		Mock vs AXL-CAR T	0.003
	0	203.118	204.594	206.458	204.074	201.632	201.696				0	25.0498	21.9358	14.5086	26.3897	22.9848	27.9763		Mock vs MWA	0.019
	3	305.99	370.502	251.02	102.538	99.556	105.432				3	48.5323	34.4485	34.359	6.39143	11.2944	17.6298		Mock vs MWA+CD19-CAR T	0.011
	6	497.876	452.33	267.336	171.75	198.186	88.144				6	65.4266	40.9364	29.1807	24.6908	63.4502	10.7308		Mock vs MWA+AXL-CAR T	0.001
	9	582.532	604.23	325.446	245.784	316.62	68.76				9	79.7705	95.8438	57.1109	32.7743	57.5081	9.83968		CD19-CAR T vs AXL-CAR T	0.007
	12	776.942	744.298	345.734	410.214	385.406	47.584				12	104.19	142.49	69.9427	116.689	99.9249	17.2225		CD19-CAR T vs MWA	0.049
	15	902.574	858.862	422.93	502.022	475.838	37.404				15	146.487	189.504	110.984	155.152	118.023	19.5116		CD19-CAR T vs MWA+CD19-CAR T	0.025
	18	1041.19	1011.78	477.386	642.022	552.18	33.806				18	214.428	214.129	135.329	186.05	110.451	20.0282		CD19-CAR T vs MWA+AXL-CAR T	0.002
	21	1241.93	1187.11	514.242	710.94	657.306	30.014				21	211.051	194.176	128.948	203.943	103.854	20.8836		AXL-CAR T vs MWA+AXL-CAR T	0.008
	24	1405.05	1309.51	584.204	789.154	731.79	22.416				24	231.841	239.192	161.442	206.371	85.9526	21.5726		MWA vs MWA+AXL-CAR T	0.006
																			MWA+CD19-CAR T vs MWA+AXL-CAR T	0.0001
fig.3c																			group	p value
mean	Days	Mock	CD19-CAR T	AXL-CAR T	MWA	MWA+CD19-CAR T	MWA+ AXL-CAR T			SD	Days	Mock	CD19-CAR T	AXL-CAR T	MWA	MWA+CD19-CAR T	MWA+ AXL-CAR T		Mock vs AXL-CAR T	0.003
	0	197.494	200.37	201.988	204.326	203.156	202.816				0	16.6257	20.5494	13.0965	14.6212	21.9225	27.9633		Mock vs MWA	0.019
	3	330.566	286.182	220.176	104.25	97.548	103.118				3	36.1205	34.4534	23.8249	15.5363	13.1707	17.7854		Mock vs MWA+CD19-CAR T	0.028
	6	392.812	419.482	271.064	230.204	190.212	86.968				6	38.0777	101.975	22.4115	86.3151	16.724	19.1525		Mock vs MWA+AXL-CAR T	0.0007
	9	474.81	499.936	296.754	329.88	285.33	62.578				9	56.358	118.625	30.0537	109.817	30.1325	18.3925		CD19-CAR T vs AXL-CAR T	0.008
	12	601.084	594	327.098	373.898	365.012	51.42				12	94.2591	116.155	37.3084	130.791	48.7429	23.4162		CD19-CAR T vs MWA+AXL-CAR T	0.002
	15	742.562	692.908	320.782	441.652	447.52	41.958				15	62.4305	122.643	38.434	127.309	49.7207	14.3427		AXL-CAR T vs MWA	0.02
	18	879.466	827.546	356.73	504.598	550.236	39.306				18	77.6299	188.699	52.0451	112.224	63.09	14.6228		AXL-CAR T vs MWA+CD19-CAR T	0.003
	21	981.318	903.396	375.882	609.754	600.544	36.194				21	120.364	202.608	60.807	106.431	78.1666	14.5667		AXL-CAR T vs MWA+AXL-CAR T	0.0003
	24	1098.54	1067.07	421.418	686.238	717.364	36.292				24	165.841	196.851	58.0233	107.298	82.6684	16.4228		MWA vs MWA+AXL-CAR T	0.0008
																			MWA+CD19-CAR T vs MWA+AXL-CAR T	0.0002
		fig.3d							group	p value		fig.3e							group	p value
		Mock	CD19-CAR T	AXL-CAR T	MWA	MWA+CD19-CAR T	MWA+ AXL-CAR T		Mock vs AXL-CAR T	<0.0001		Mock	CD19-CAR T	AXL-CAR T	MWA	MWA+CD19-CAR T	MWA+ AXL-CAR T		Mock vs AXL-CAR T	<0.0001
		1.63	1.37	0.48	0.68	0.77	0.07		Mock vs MWA	0.0001		1.09	1.22	0.55	0.7	0.81	0.05		Mock vs MWA	<0.0001
		0.93	1.05	0.73	0.68	0.82	0.01		Mock vs MWA+CD19-CAR T	0.0004		1.51	0.99	0.37	0.63	0.65	0.12		Mock vs MWA+CD19-CAR T	<0.0001
		1.19	0.89	0.46	0.83	0.69	0.02		Mock vs MWA+AXL-CAR T	<0.0001		1.02	1.03	0.29	0.75	0.63	0.04		Mock vs MWA+AXL-CAR T	<0.0001
		1.3	1.12	0.57	0.77	0.71	0.01		CD19-CAR T vs AXL-CAR T	<0.0001		1.17	1.14	0.46	0.52	0.74	0.02		CD19-CAR T vs AXL-CAR T	<0.0001
		1.34	1.51	0.55	0.62	0.85	0		CD19-CAR T vs MWA	0.001		1.06	1.31	0.38	0.74	0.76	0.02		CD19-CAR T vs MWA	<0.0001
									CD19-CAR T vs MWA+CD19-CAR T	0.004									CD19-CAR T vs MWA+CD19-CAR T	0.0001
									CD19-CAR T vs MWA+AXL-CAR T	<0.0001									CD19-CAR T vs MWA+AXL-CAR T	<0.0001
									AXL-CAR T vs MWA+AXL-CAR T	0.0002									AXL-CAR T vs MWA	0.022
									MWA vs MWA+AXL-CAR T	<0.0001									AXL-CAR T vs MWA+CD19-CAR T	0.004
									MWA+CD19-CAR T vs MWA+AXL-CAR T	<0.0001									AXL-CAR T vs MWA+AXL-CAR T	0.0008
		fig.3g							group	p value		fig.3h							group	p value
		Mock	CD19-CAR T	AXL-CAR T	MWA	MWA+CD19-CAR T	MWA+ AXL-CAR T		Mock vs AXL-CAR T	<0.0001		Mock	CD19-CAR T	AXL-CAR T	MWA	MWA+CD19-CAR T	MWA+ AXL-CAR T		Mock vs AXL-CAR T	0.035
		15	19	1	5	9	0		Mock vs MWA	0.004		0.4853	0.4216	0.2841	0.2687	0.3162	0.1861		Mock vs MWA+AXL-CAR T	0.011
		17	22	3	6	4	1		Mock vs MWA+CD19-CAR T	0.003		0.4145	0.4705	0.2104	0.3088	0.2188	0.2578		CD19-CAR T vs AXL-CAR T	0.019
		15	23	2	7	6	1		Mock vs MWA+AXL-CAR T	<0.0001		0.2828	0.3051	0.2156	0.2037	0.2506	0.2515		CD19-CAR T vs MWA+AXL-CAR T	0.006
		21	11	1	6	11	0		CD19-CAR T vs AXL-CAR T	<0.0001		0.3862	0.413	0.2196	0.2643	0.2874	0.1391
		13	9	2	12	5	0		CD19-CAR T vs MWA	0.002		0.2334	0.2468	0.204	0.2824	0.2453	0.1988
									CD19-CAR T vs MWA+CD19-CAR T	0.001
									CD19-CAR T vs MWA+AXL-CAR T	<0.0001
									MWA vs MWA+AXL-CAR T	0.039
									MWA+CD19-CAR T vs MWA+AXL-CAR T	0.048

## Sheet: fig.4
fig.4c
mean	Days	Mock	MWA	AXL-CAR T	MWA+AXL-CAR T			SD	Days	Mock	MWA	AXL-CAR T	MWA+AXL-CAR T
	0	200.4	201.4	200.6	202.8				0	9.1815	9.5551	7.76531	11.9457
	3	259.4	125.6	203.2	120.4				3	40.9304	21.3612	15.7067	16.4712
	6	333.2	155	239.8	129.6				6	39.6005	51.9423	24.5296	16.6223
	9	407.6	226	291.6	105.2				9	33.4186	80	36.5691	23.7844
	12	456.6	354.2	351.4	85.6				12	112.082	108.313	60.2852	21.9613
	15	598.2	463.8	426.4	50.2				15	77.7445	116.068	48.0448	13.9176
	18	740.8	628	494.6	31.2				18	90.9351	81.2773	65.0484	8.84308
	21	910.4	734.8	562.8	19.8				21	170.494	95.0537	50.8793	12.1326
	24	1135.4	883	643.938	12.2				24	224.041	59.1819	61.4035	7.59605
	fig.4e											fig.4f
		mono-CAR T			comb-CAR T							mono-CAR T	comb-CAR T
	Days	42	54	Days	42	54						0.82	2
		2.07	0.58		5.81	3.74						0.68	1.31
		3.42	0.56		5.04	4.21						0.9	2.42
		1.62	1.1		4.33	3.53						0.86	2.94
		2.1	1.12		3.95	2.67						1.28	3.07
		1.93	0.87		4.95	1.89
			fig.4h
			mono-CAR T	comb-CAR T
			38.92	59.86
			36.48	62.14
			42.76	55.03
			39.07	66.72
			41.24	60.57

## Sheet: fig.5
		fig.5b
		Mock	MWA	AXL-CAR T	MWA+ AXL-CAR T
		812.523	539.418	843.085	396.584
		960.316	607.167	704.61	401.659
		788.052	550.964	690.491	422.194
		843.165	508.31	928.631	498.446
		729.376	341.035	793.164	319.884
fig.5d
mean	Hours	Mock	MWA	AXL-CAR T	MWA+ AXL-CAR T		SD	Hours	Mock	MWA	AXL-CAR T	MWA+ AXL-CAR T
	0	45.6667	39.4	47.4	52.4667			1	21.7104	9.85951	11.6396	17.2036
	4	37.8333	154.433	45.4667	154.433			2	5.38733	5.35755	4.0501	5.35755
	8	41.0333	215.067	44.4667	241.9			3	16.383	4.10406	10.8639	15.1433
	12	61.7667	292.6	56.6333	299.5			4	9.62618	11.6297	8.95786	16.825
	24	61	278	55.9333	293.333			5	8.96047	23.2355	9.95707	16.5149
fig.5f
mean	Days	Mock	MWA	AXL-CAR T	MWA+ AXL-CAR T		SD	Days	Mock	MWA	AXL-CAR T	MWA+ AXL-CAR T
	0	22.76	22.502	23.382	22.292			0	0.660871	0.987355	0.78646	1.19016
	1	23.192	13.992	22.6	12.592			1	0.621265	1.06711	0.540139	0.346006
	2	24.532	13.888	21.984	11.878			2	0.847833	0.708781	0.886188	0.689471
	3	25.338	14.92	22.366	11.788			3	0.61662	1.55539	1.01513	0.454335
	4	24.898	16.502	21.982	11.868			4	1.22526	1.31033	1.23615	0.397454
	5	25.438	17.71	21.922	11.63			5	1.39295	0.601041	1.29575	0.777335
	6	25.69	19.006	22.132	11.372			6	1.78324	0.929478	1.14502	0.618118
	7	26.456	19.74	22.4	11.216			7	1.67097	1.5307	1.22872	0.549573
	8	26.964	20.492	22.958	11.1			8	1.89554	0.792446	1.25655	0.584166
	9	28.646	21.474	23.626	10.712			9	1.429	0.472261	1.64934	0.724893
	12	29.826	22.602	24.43	10.256			12	1.47295	0.65694	1.54726	0.918303
fig.5g
mean	Days	Mock	MWA	AXL-CAR T	MWA+ AXL-CAR T		SD	Days	Mock	MWA	AXL-CAR T	MWA+ AXL-CAR T
	0	5.474	5.534	5.586	5.552			0	0.362119	0.354161	0.321761	0.270592
	1	5.498	10.748	6.314	13.032			1	0.162696	0.336556	0.276821	0.979679
	2	5.362	9.884	6.258	12.154			2	0.235521	0.661763	0.251933	0.538591
	3	5.39	9.066	6.188	10.944			3	0.147139	0.686462	0.835506	0.543259
	4	5.21	7.824	6.24	9.202			4	0.154434	0.81042	0.472493	0.519923
	5	5.256	6.944	6.12	8.752			5	0.200823	0.541045	0.327643	0.61198
	6	5.302	6.598	5.926	8.552			6	0.273532	0.381274	0.406054	0.44718
	7	5.184	6.376	5.736	8.326			7	0.276007	0.425594	0.31029	0.36025
	8	4.922	5.888	5.586	8.174			8	0.206688	0.347376	0.249058	0.280054
	9	4.794	5.696	5.506	8.336			9	0.260058	0.315325	0.23755	0.441396
	12	4.762	5.642	5.248	8.344			12	0.155788	0.489152	0.177116	0.310532

## Sheet: fig.6
fig.6a
	mono-CAR T				comb-CAR T				mono-CAR T				comb-CAR T
	Days	33	42		Days	33	42		Days	33	42		Days	33	42
	CD69+	23.2	21.47		CD69+	87.36	62.45		CD95+	55.3	88.01		CD95+	79.61	90.22
		27.15	19.05			68.47	59.33			42.72	71.58			68.22	94.88
		42.69	18.76			71.92	45.24			49.95	86.43			59.03	93.92
		35.81	22.58			79.59	68.17			41.55	74.19			60.17	96.04
		37.74	15.94			62.13	39.56			51.67	93.27			48.89	95.23
fig.6b
	Mock	MWA	AXL-CAR T	MWA+AXL-CAR T					Mock	MWA	AXL-CAR T	MWA+AXL-CAR T			Mock	MWA	AXL-CAR T	MWA+AXL-CAR T
IL-2	205.364	403.135	913.587	2469.53				IFN-γ	505.134	629.417	6058.63	8934.13		TNF-α	154.185	232.968	1795.3	2891.36
	136.891	318.792	1540.24	2103.45					731.638	522.631	6763.58	10385.3			274.781	207.154	1381.59	3170.25
	252.117	279.181	1082.64	1736.16					704.975	887.642	5147.36	9397.62			125.826	121.377	1585.16	2439.52
	290.286	385.657	1904.33	3130.42					639.115	685.203	5682.06	8136.58			256.738	171.529	843.268	3247.18
	188.465	425.804	830.943	1994.39					618.743	656.384	5048.49	10856.2			187.625	202.626	1252.75	2064.74
fig.6e					fig.6f
	mono-CAR T	comb-CAR T				mono-CAR T	comb-CAR T
	13.9	21.9				1.16	1.78
	12.7	42.6				5.15	2.54
	7.42	17.3				2.86	4.73
	11.1	24.5				3.61	2.77
	3.02	29.3				2.5	2.6

## Sheet: fig.7
fig.7a								fig.7b
minutes	mono-CAR T			comb-CAR T					mono-CAR T	comb-CAR T
0	504.215	500.456	501.482	643.487	640.653	641.791			471.625	586.101
9.5	509.65	504.617	506.436	648.153	644.451	643.487			454.982	604.403
19	506.418	507.164	508.183	639.154	642.687	643.418			446.98	604.424
28.5	504.468	502.168	506.487	655.549	677.116	646.548
38	113.582	118.561	109.208	138.498	120.439	145.492		fig.7c
47.5	116.489	120.193	115.716	132.468	129.308	127.422			mono-CAR T	comb-CAR T
57	117.056	119.38	122.044	150.549	157.166	155.483			388.079	495.838
66.5	125.308	121.782	123.065	181.477	184.609	174.26			383.622	503.346
76	817.359	771.56	664.918	1358.11	1056.92	1149.35			388.139	493.147
85.5	1049.62	1143.65	908.056	1548.17	1483.61	1281.52
95	1136.96	959.762	1281.68	1746.31	1679.3	1979.48		fig.7d
104.5	1049.63	1136.1	1396.71	1893.6	2006.23	1792.36			mono-CAR T	comb-CAR T
114	23.629	58.107	60.972	81.197	51.493	34.928			978.829	1576.06
123.5	34.92	49.008	67.608	46.073	57.196	30.497			954.151	1509.69
133	44.371	59.164	62.093	61.489	45.191	32.716			1004.18	1511.29
142.5	35.329	28.197	43.994	53.182	33.417	59.406
fig.7e								fig.7f
minutes	mono-CAR T			comb-CAR T					mono-CAR T	comb-CAR T
0	30.268	28.067	31.493	21.468	20.79	18.431			29.3268	20.9488
9.5	27.139	29.915	33.491	20.815	17.138	22.494			30.379	20.1818
19	29.401	32.054	30.016	19.403	23.146	18.081			30.7918	19.857
28.5	30.499	31.48	28.167	22.109	19.653	20.422
38	82.461	85.067	80.779	52.382	47.525	66.935		fig.7g
47.5	86.352	81.168	87.109	57.773	65.097	60.459			mono-CAR T	comb-CAR T
57	78.615	82.628	85.168	55.384	54.623	48.687			54.5685	37.4873
66.5	88.153	84.519	79.134	68.205	63.412	57.217			52.9665	37.4825
76	112.583	110.884	131.569	79.353	101.239	88.913			52.2557	38.4675
85.5	130.323	148.187	112.461	86.366	80.565	89.907
95	122.559	120.463	135.762	88.347	98.321	87.323		fig.7h
104.5	119.354	127.235	148.368	99.846	95.427	90.33			mono-CAR T	comb-CAR T
114	25.036	20.18	23.516	15.32	16.864	19.586			91.878	67.5293
123.5	18.361	19.337	25.465	19.75	20.469	17.541			96.3132	73.7062
133	22.555	20.119	20.133	16.745	16.607	18.9			101.248	69.2613
142.5	25.387	20.25	18.303	16.6	17.388	12.781
fig.7j
	mono-CAR T			comb-CAR T
GLUT1	1.87	2.19	1.5	1	1	1
PDK1	2.43	1.62	2.08	1	1	1
PGK1	1.77	1.28	1.94	1	1	1
G6PD	1.49	1.04	1.99	1	1	1
SLC16A3	2.06	1.68	1.45	1	1	1
CPT1A	1	1	1	1.36	1.75	1.88
FAB5	1	1	1	1.63	1.29	1.72

## Sheet: fig.8
fig.8b
mean	Days	Mock	MWA	AXL-CAR T	MWA+AXL-CAR T		SD	Days	Mock	MWA	AXL-CAR T	MWA+AXL-CAR T
	0	206.562	199.314	202.592	203.061			0	17.2343	12.9934	18.1983	8.19347
	3	240.808	98.154	219.436	106.932			3	20.8166	14.2243	24.8396	16.6096
	6	279.88	119.294	233.922	103.494			6	35.5825	23.7436	35.0521	19.6396
	9	353.504	188.636	253.254	88.434			9	41.1209	43.9409	37.4602	15.056
	12	493.854	300.21	274.204	73.156			12	53.0714	72.1262	33.9072	21.7135
	15	604.318	376.136	303.924	62.426			15	44.3963	61.2214	32.3181	17.2855
	18	762.78	456.044	338.498	54.522			18	110.77	53.1106	43.6308	20.3579
	21	902.35	599.83	382.012	51.056			21	102.015	68.6173	52.3548	19.4604
		fig.8c									fig.8d
		Mock	MWA	AXL-CAR T	MWA+AXL-CAR T						AXL-CAR T	MWA+AXL-CAR T
		0.8	2.83	1.01	3.79						0.87	1.28
		0.53	1.81	2.41	5.75						0.35	2.6
		0.49	2.47	1.32	4.98						1.1	2.22
		fig.8e							fig.8f
		Mock	MWA	AXL-CAR T	MWA+ AXL-CAR T				Mock	MWA	AXL-CAR T	MWA+ AXL-CAR T
		1.13	1.51	1.44	1.8				33.1	27.5	18.62	17.15
		1.85	1.84	1.72	1.17				26.83	32.4	25.1	12.26
		0.96	1.63	0.79	1.92				31.41	29	19.34	11.37
fig.8g
		Mock	MWA	AXL-CAR T	MWA+AXL-CAR T				Mock	MWA	AXL-CAR T	MWA+AXL-CAR T
	CD3+	10.83	8.67	10.49	9.39			CD19+	33.59	36.62	35.47	37.1
		13.61	14.1	9.24	12.87				32.81	33.76	35.08	34.42
		9.37	10.64	12.68	11.69				37.42	35.83	36.21	33.37
		Mock	MWA	AXL-CAR T	MWA+AXL-CAR T				Mock	MWA	AXL-CAR T	MWA+AXL-CAR T
	CD56+	2.79	3.51	3.38	1.76			CD14+	1.81	2.94	2.43	2.59
		2.46	2.58	1.96	3.91				2.26	2.17	1.88	2.13
		3.82	2.63	3.45	2.8				2.09	1.34	1.92	1.74
fig.8h
		Mock	MWA	AXL-CAR T	MWA+AXL-CAR T				Mock	MWA	AXL-CAR T	MWA+AXL-CAR T
	CD3+	21.51	18.96	16.31	16.9			CD19+	30.61	23.72	26.07	22.5
		16.31	15.15	20.49	17.13				24.14	24.91	28.13	31.52
		17.63	21.29	19.38	20.37				25.89	30.94	25.56	27.04
		Mock	MWA	AXL-CAR T	MWA+AXL-CAR T				Mock	MWA	AXL-CAR T	MWA+AXL-CAR T
	CD56+	3.14	2.67	1.47	3.05			CD14+	4.08	3.02	4.13	2.95
		1.59	2.9	3.66	2.27				3.49	4.76	3.8	5.06
		2.86	1.78	2.13	2.06				4.55	4.49	4.25	3.71

## Sheet: fig.S3
fig.S3		20G7D9			YW327.6S2			3E3E8
	experiment	1	2	3	1	2	3	1	2	3
	1μg/mL	0.001	0.0014	0.0013	0.8931	0.9157	0.8226	0.0193	0.0177	0.0234
	2μg/mL	0.0069	0.0054	0.006	1.0522	1.0868	0.9713	0.0944	0.1378	0.1048
	10μg/mL	0.1509	0.1751	0.1841	1.1323	1.2037	1.0054	0.3243	0.232	0.3371
	20μg/mL	0.3934	0.4603	0.4158	1.4947	1.3467	1.2291	0.5531	0.6789	0.7099
	50μg/mL	0.8283	0.7484	0.6947	1.3097	1.453	1.3549	1.089	0.9677	1.1468
	100μg/mL	0.9677	0.8433	1.0059	1.5224	1.4386	1.5117	1.4039	1.1305	1.2705

## Sheet: fig.S4
fig.S4b
	Fresh T	3E3-E8-CAR T	YW327.6S2-CAR T	20G7D9-CAR T	CD19-CAR T
relative expression	1	3013.12	5668.06	4989.97	6957.52
SD		111.572	473.042	163.067	289.045
p value		<0.0001	<0.0001	<0.0001	<0.0001
fig.S4f
A549	YW327.6S2-CAR T			3E3E8-CAR T			20G7D9-CAR T			CD19-CAR T			Untransduced T
experiment	1	2	3	1	2	3	1	2	3	1	2	3	1	2	3
1:1	46.7627	47.4441	50.2086	21.3989	27.1875	22.8226	20.1747	28.7161	19.2527	2.36115	9.1874	4.30158	5.67742	2.39578	10.3259
2:1	74.9136	72.6426	68.4798	35.4978	39.7139	39.728	44.4332	36.9898	34.8519	10.0255	3.25874	1.03599	8.38507	3.07419	1.52079
4:1	85.0137	82.4337	80.8783	46.7589	54.8674	50.2376	64.1883	61.917	59.7964	2.65971	11.3972	5.32174	2.05872	1.84131	9.17495
8:1	91.9686	92.0692	95.4288	86.2805	75.722	82.907	83.1922	80.086	72.7212	7.62108	1.57989	6.36478	10.2988	6.17497	1.03487
p value	1:1	2:1	4:1	8:1
YW327.6S2-CAR T vs 3E3E8-CAR T	<0.0001	<0.0001	<0.0001	0.007
YW327.6S2-CAR T vs 20G7D9-CAR T	<0.0001	<0.0001	<0.0001	0.0004
YW327.6S2-CAR T vs CD19-CAR T	<0.0001	<0.0001	<0.0001	<0.0001
YW327.6S2-CAR T vs Untransduced T	<0.0001	<0.0001	<0.0001	<0.0001
3E3E8-CAR T vs 20G7D9-CAR T	ns	ns	0.008	ns
3E3E8-CAR T vs CD19-CAR T	<0.0001	<0.0001	<0.0001	<0.0001
3E3E8-CAR T vs Untransduced T	<0.0001	<0.0001	<0.0001	<0.0001
20G7D9-CAR T vs CD19-CAR T	<0.0001	<0.0001	<0.0001	<0.0001
20G7D9-CAR T vs Untransduced T	<0.0001	<0.0001	<0.0001	<0.0001
CD19-CAR T vs Untransduced T	ns	ns	ns	ns
HCC827-ER3	YW327.6S2-CAR T			3E3E8-CAR T			20G7D9-CAR T			CD19-CAR T			Untransduced T
experiment	1	2	3	1	2	3	1	2	3	1	2	3	1	2	3
1:1	39.2327	42.3521	38.0619	25.5912	31.1073	19.0462	18.2482	24.5471	17.3811	7.61149	2.68742	10.3279	5.30279	6.91036	8.03548
2:1	63.7538	58.9907	69.4739	58.9594	43.1703	50.2814	53.2886	50.8274	45.0559	2.03148	6.65699	5.61204	2.71931	11.6271	1.60316
4:1	79.8961	74.2293	78.8368	63.8693	57.2442	70.1338	63.1632	59.6974	72.4617	9.26579	1.05794	4.3651	6.3471	10.7107	2.06574
8:1	89.7576	84.7335	92.1793	79.3943	70.1812	82.3476	83.9118	77.1026	80.8405	11.3691	5.30179	2.39712	5.62784	9.07817	3.70196
p value	1:1	2:1	4:1	8:1
YW327.6S2-CAR T vs 3E3E8-CAR T	0.004	0.011	0.007	0.034
YW327.6S2-CAR T vs 20G7D9-CAR T	<0.0001	0.005	0.018	ns
YW327.6S2-CAR T vs CD19-CAR T	<0.0001	<0.0001	<0.0001	<0.0001
YW327.6S2-CAR T vs Untransduced T	<0.0001	<0.0001	<0.0001	<0.0001
3E3E8-CAR T vs 20G7D9-CAR T	ns	ns	ns	ns
3E3E8-CAR T vs CD19-CAR T	0.0002	<0.0001	<0.0001	<0.0001
3E3E8-CAR T vs Untransduced T	0.0002	<0.0001	<0.0001	<0.0001
20G7D9-CAR T vs CD19-CAR T	0.012	<0.0001	<0.0001	<0.0001
20G7D9-CAR T vs Untransduced T	0.011	<0.0001	<0.0001	<0.0001
CD19-CAR T vs Untransduced T	ns	ns	ns	ns
HCC827	YW327.6S2-CAR T			3E3E8-CAR T			20G7D9-CAR T			CD19-CAR T			Untransduced T
experiment	1	2	3	1	2	3	1	2	3	1	2	3	1	2	3
1:1	5.61724	1.50695	13.9643	2.5892	6.68169	4.51939	4.45519	9.47176	5.61475	1.54874	3.25479	8.1794	2.32599	1.14026	12.0368
2:1	3.91723	6.33754	12.9679	1.19118	10.535	3.50257	7.92676	4.33823	9.30997	9.6471	2.97411	11.9747	7.41985	3.51028	2.70259
4:1	2.7186	7.88695	10.9977	2.63272	6.34637	5.31614	13.3246	3.30756	9.70038	6.5871	1.69578	2.98103	8.01027	4.09742	1.63032
8:1	9.77463	11.8197	5.30675	9.87015	6.73763	5.94218	8.14191	4.23402	7.30533	6.28711	2.94166	12.4871	9.0147	3.61302	5.3106
fig.S4g
IL-2	Untransduced T			CD19-CAR T			YW327.6S2-CAR T
experiment	1	2	3	1	2	3	1	2	3
A549	203	102	211	348	392	194	5992	6502	5794
HCC827-ER3	215	209	401	221	409	215	6221	5907	6490
HCC827	99	195	300	305	412	192	408	223	109
p value	A549	HCC827-ER3	HCC827
Untransduced T vs CD19-CAR T	ns	ns	ns
Untransduced T vs YW327.6S2-CAR T	<0.0001	<0.0001	ns
CD19-CAR T vs YW327.6S2-CAR T	<0.0001	<0.0001	ns
TNF-α	Untransduced T			CD19-CAR T			YW327.6S2-CAR T
experiment	1	2	3	1	2	3	1	2	3
A549	263	153	92	104	336	213	3564	2642	3624
HCC827-ER3	392	247	111	383	159	215	3443	3178	2535
HCC827	276	103	366	255	402	385	395	194	257
p value	A549	HCC827-ER3	HCC827
Untransduced T vs CD19-CAR T	ns	ns	ns
Untransduced T vs YW327.6S2-CAR T	<0.0001	<0.0001	ns
CD19-CAR T vs YW327.6S2-CAR T	<0.0001	<0.0001	ns
IFN-γ	Untransduced T			CD19-CAR T			YW327.6S2-CAR T
experiment	1	2	3	1	2	3	1	2	3
A549	293	364	114	222	403	317	2543	2463	3343
HCC827-ER3	127	207	276	194	95	226	2876	2316	2524
HCC827	143	389	268	219	327	100	132	195	106
p value	A549	HCC827-ER3	HCC827
Untransduced T vs CD19-CAR T	ns	ns	ns
Untransduced T vs YW327.6S2-CAR T	<0.0001	<0.0001	ns
CD19-CAR T vs YW327.6S2-CAR T	<0.0001	<0.0001	ns
GM-CSF	Untransduced T			CD19-CAR T			YW327.6S2-CAR T
experiment	1	2	3	1	2	3	1	2	3
A549	128	221	91	216	159	115	1957	1557	1021
HCC827-ER3	83	66	126	240	82	106	2031	1749	1250
HCC827	92	135	77	75	107	195	93	151	103
p value	A549	HCC827-ER3	HCC827
Untransduced T vs CD19-CAR T	ns	ns	ns
Untransduced T vs YW327.6S2-CAR T	<0.0001	<0.0001	ns
CD19-CAR T vs YW327.6S2-CAR T	<0.0001	<0.0001	ns
Granzyme B	Untransduced T			CD19-CAR T			YW327.6S2-CAR T
experiment	1	2	3	1	2	3	1	2	3
A549	72	107	144	138	84	110	1624	1353	1037
HCC827-ER3	216	103	149	92	208	168	973	1162	1534
HCC827	162	89	105	201	102	79	206	85	109
p value	A549	HCC827-ER3	HCC827
Untransduced T vs CD19-CAR T	ns	ns	ns
Untransduced T vs YW327.6S2-CAR T	<0.0001	<0.0001	ns
CD19-CAR T vs YW327.6S2-CAR T	<0.0001	<0.0001	ns
Perforin	Untransduced T			CD19-CAR T			YW327.6S2-CAR T
experiment	1	2	3	1	2	3	1	2	3
A549	136	102	158	174	93	137	825	1036	1358
HCC827-ER3	118	172	68	206	138	109	917	820	1473
HCC827	124	92	179	166	104	85	132	107	77
p value	A549	HCC827-ER3	HCC827
Untransduced T vs CD19-CAR T	ns	ns	ns
Untransduced T vs YW327.6S2-CAR T	<0.0001	<0.0001	ns
CD19-CAR T vs YW327.6S2-CAR T	<0.0001	<0.0001	ns

[truncated: 6 more sheets: fig.S5, fig.S6, fig.S8, fig.S9, fig.S10, table.S4]
